# Supplementary material for: Prevalence of leptospirosis among patients attending renal and general outpatient clinics in Mulago Hospital, Kampala, Uganda
Source: Sci Rep. 2022 May 19;12:8391. doi: 10.1038/s41598-022-12544-3 (PMC9120167; doi:10.1038/s41598-022-12544-3)
Supplement: Supplementary file 3 — Supplementary Information 3. [file 41598_2022_12544_MOESM3_ESM.csv]

Case ID	Age	Sex	Occupation	adress	religion	education level	contact	household no	transport cost		visit date	complain	duration of compl	consultatio	place	diagnosis	antibiotic use	indication	drug	dosage	duration		Fever	malaise	headache	chills	cough	hemoptysis	dyspnea	decreased urine	joint pain	darrhea	Abd pain	vomiting	jaundice	hematuria	melena	others		temp	Bp	RR	conju.suffusion	jaundice	dehydration	Breath sound	Abd tenderness	wound	Edema
G.001	27	female	friut.packer	kampala	catholic	secondary	750133873	2	2000		19/10/2018	fever	7days	yes	medical.centre	sinusitis	yes	treatment	amoxicillin	full	5days		no	no	yes	yes	no	no	no	no	no	no	yes	no	no	no	no	alfactory.dysf		39	140/95	18breath/min	no	no	no	no	no	no	no
G.005	26	female	business	kampala	catholic	secondary	706379069	5	4000		19/10/2018	diarrhea	2days	yes	medical.centre	malaria	no	nil	nil	nil	nil		yes	no	yes	yes	no	no	no	yes	no	yes	yes	no	no	no	no	nil		38	115/70	17breath/min	no	no	yes	no	yes	no	no
G.006	38	male	business	kampala	catholic	primary	774603184	7	0		19/10/2018	ear.pain	3days	yes	hc.iv	otitismedia	yes	treatment	gentamycin	full	5days		no	no	yes	yes	no	no	no	no	no	no	no	no	no	no	no	ear.pain		37	140/85	18breath/min	no	no	no	no	no	no	no
G.007	22	male	sales.man	kyotera	catholic	secondary	703036304	2	20000		19/10/2018	breath.dificult	7days	yes	clinic	pneumonia	yes	treatment	amoxicillin	full	5days		no	no	yes	yes	no	no	yes	no	yes	no	yes	no	no	no	no	nil		37.6	140/70	20breath/min	no	no	no	yes	no	no	no
G.009	36	female	business	wakiso	catholic	secondary	700544269	7	7000		19/10/2018	fever	3days	yes	hc.iv	menengitis	yes	treatment	gentamycin	half	5-14days		no	no	yes	yes	no	no	no	no	no	no	yes	no	no	no	no	dizziness		nil	nil	nil	no	no	no	no	no	no	no
G.010	47	male	business	wakiso	moslem	secondary	705562276	6	7000		19/10/2018	dysuria	14days	yes	hospital	gonorrhea	yes	treatment	doxycline	full	14days		no	no	no	yes	no	no	no	yes	no	no	yes	no	no	no	no	dysuria		38	121/65	16breath/min	no	no	no	no	no	no	no
G.011	32	male	farmer	ntungamo	catholic	primary	774715316	4	30000		19/10/2018	milky.discharge	5days	yes	clinic	candidiasis	no	nil	nil	nil	nil		no	no	no	no	no	no	no	no	no	no	no	no	no	no	no	milky.dischage		35	100/60	19breath/min	no	no	no	no	no	no	no
G.012	56	female	shop.keeper	luwero	moslem	none	782237145	5	30000		19/10/2018	body.pain	5days	yes	hospital	rh.anthratis	no	nil	nil	nil	nil		no	no	no	yes	no	no	yes	no	yes	no	no	no	no	no	no	back.pain		nil	nil	nil	no	no	yes	no	no	no	no
G.020	30	female	housewife	kampala	catholic	degree	756825361	4	2000		19/10/2018	skin.rush	14days	yes	medical.centre	herpeszoster	no	nil	nil	nil	nil		no	no	yes	yes	no	no	no	no	no	no	yes	no	no	no	no	skin rush		38	90/60	24breath/min	no	no	no	no	no	no	no
G.021	27	female	business	wakiso	catholic	certificate	758667811	4	5000		19/10/2018	fever	4days	yes	clinic	malaria	no	nil	nil	nil	nil		no	yes	yes	yes	no	no	no	no	yes	no	yes	no	no	no	no	nil		38	110/65	17breath/min	no	no	no	no	no	no	no
G.024	52	male	peasant	kampala	catholic	secondary	7742054419	10	5000		19/10/2018	toothache	2days	yes	medical.centre	ginivitis	yes	treatment	cephalexine	full	7days		no	no	yes	yes	no	no	no	no	no	no	no	no	no	no	no	toothpain		nil	nil	nil	no	no	no	no	no	no	no
G.041	11	male	pupil	kampala	catholic	secondary	752592734	6	1000		19/10/2018	painful.breathing	2days	yes	clinic	endocarditis	yes	treatment	cephalexine	full	7days		no	no	yes	yes	no	no	yes	no	no	no	no	no	no	no	no	painfulbreathing		35	120/90	13reath/min	no	no	no	no	no	no	no
G.042	67	male	peasant	buyende	born.again	secondary	nil	7	20000		19/10/2018	dry.cough	14days	yes	hospital	T.B	no	nil	nil	nil	nil		no	no	yes	yes	yes	no	yes	no	yes	no	yes	yes	no	no	no	night.sweat		37.5	110/80	18breath/min	no	no	no	no	no	no	no
G.044	39	female	farmer	wakiso	catholic	secondary	758613889	7	10000		19/10/2018	chills	3days	yes	hospital	malaria	no	nil	nil	nil	nil		no	no	yes	yes	no	no	yes	no	yes	no	yes		yes	no	no	nil		39	140/100	13breath/min	yes	yes	no	yes	no	no	no
G.045	28	female	business	wakiso	catholic	secondary	nil	8	10000		19/10/2018	abd.pain	5days	yes	clinic	typhoid	yes	treatment	ceftriaxone	full	7days		yes	no	yes	yes	no	no	no	no	yes	yes	yes	no	no	no	no	nil		38	132/80	17breath/min	no	no	no	no	no	no	no
G.046	38	male	house.helper	kampala	catholic	secondary	776917015	5	1000		19/10/2018	fever	5days	yes	clinic	brucilosis	yes	treatment	doxycline	start	5days		no	no	yes	yes	no	no	no	no	yes	no	yes	no	yes	no	no	nil		38	120/90	16breath/min	no	yes	no	no	no	no	no
G.047	29	female	supervisor	kampala	catholic	secondary	703166866	3	6000		19/10/2018	fever	10days	yes	clinic	pid.	yes	treatment	ceftriaxone	full	7days		yes	no	yes	yes	no	no	no	no	yes	no	yes	no	no	no	no	nil		38	135/80	20breath/min	no	no	no	no	no	no	no
G.048	30	male	mechanic	kampala	protestant	primary	702899414	4	4000		19/10/2018	wound	14days	yes	medical.centre	soft.t.injury	yes	treatment	gentamycin	full	5days		no	no	no	yes	no	no	no	no	yes	no	no	no	no	no	no	nil		36	100/80	17breath/min	no	no	no	no	no	no	no
G.048	32	female	health.scientist	wakiso	catholic	degree	nil	8	6000		19/10/2018	skin.lession	14days	yes	clinic	syphilis	no	nil	nil	nil	nil		no	no	no	no	no	no	no	no	no	no	no	no	no	no	no	nil		35	120/90	16breath/min	no	no	no	no	no	no	no
G.049	60	female	peasant	bududa	catholic	none	712345567	4	50000		19/10/2018	throat.pain	5days	yes	clinic	tonsolitis	yes	treatment	amoxicillin	full	5days		no	no	no	no	no	no	yes	no	no	no	no	no	no	no	no	throat.pain		36	110/80	20breath/min	no	no	no	no	no	no	no
G.049	57	male	builder	kampala	catholic	primary	782121440	5	2000		19/10/2018	fever	3days	no	nil	nil	no	nil	nil	nil	nil		yes	no	no	yes	yes	no	no	no	no	no	yes	no	no	no	no	nil		nil	nil	nil	no	no	no	no	no	no	no
G.050	38	female	security.guard	kampala	catholic	secondary	700452795	5	5000		19/10/2018	fever	7days	yes	clinic	malaria	no	nil	nil	nil	nil		yes	no	yes	yes	yes	no	no	no	no	no	yes	no	no	no	no	nil		nil	nil	nil	no	no	no	no	no	no	no
G.050	25	female	hair.dresser	kampala	catholic	secondary	705656383	4	4000		19/10/2018	fever	2days	yes	clinic	flue	yes	treatment	amoxicillin	half	5days		no	no	yes	no	yes	no	no	no	no	no	yes	yes	no	no	no	nil		nil	nil	nil	no	no	no	no	no	no	no
G.051	29	female	business	kampala	born.again	secondary	753559886	4	6000		19/10/2018	headache	3days	no	nil	nil	no	nil	nil	nil	nil		no	no	yes	yes	no	no	no	no	no	no	no	no	no	no	no	nil		nil	nil	nil	no	no	no	no	no	no	no
G.052	19	female	student	wakiso	protestant	degree	781024460	8	7000		19/10/2018	fever	2days	yes	medical.centre	malaria	no	nil	nil	nil	nil		yes	no	yes	yes	no	no	no	no	no	no	yes	yes	no	no	no	nil		nil	nil	nil	no	no	no	no	no	yes	no
G.053	18	male	student	mukono	moslem	secondary	705806387	8	6000		19/10/2018	chills	5days	no	nil	nil	no	nil	nil	nil	nil		yes	yes	yes	yes	no	no	no	no	yes	no	no	no	no	no	no	nil		nil	nil	nil	no	no	no	no	no	no	no
G.055	35	male	driver	kampala	catholic	diploma	782121440	5	2000		19/10/2018	fever	7days	yes	hospital	nil	no	nil	nil	nil	nil		no	no	yes	yes	no	no	no	no	no	no	yes	no	no	no	no	nil		nil	nil	nil	no	no	no	no	no	no	no
G.068	22	female	housewife	kampala	born.again	primary	706580973	2	1000		19/10/2018	fever	3days	no	nil	nil	no	nil	nil	nil	nil		no	no	yes	yes	yes	no	no	no	no	no	yes	no	no	no	no	nil		nil	nil	nil	no	no	no	no	no	no	no
G.069	49	male	cook	mpigi	protestant	secondary	754249849	4	8000		19/10/2018	fever	2days	no	nil	nil	no	nil	nil	nil	nil		yes	yes	no	yes	no	no	no	no	no	yes	yes	no	no	no	no	nil		nil	nil	nil	no	no	no	no	no	yes	no
G.070	34	male	barber	kampala	catholic	primary	751297664	1	8000		29/08/2018	fever	3days	no	nil	nil	no	nil	nil	nil	nil		no	no	yes	yes	no	no	no	no	no	no	yes	no	no	no	no	nil		nil	nil	nil	no	no	no	no	no	no	no
G.071	16	male	student	kampala	moslem	secondary	785182270	10	3000		04/10/2018	fever	4days	no	nil	nil	yes	treatment	amoxicillin	half	2days		yes	no	no	yes	yes	no	no	no	no	no	yes	no	no	no	no	nil		nil	nil	nil	no	no	no	no	no	no	no
G.072	42	male	peasant	kampala	protestant	diploma	754500670	5	1000		02/10/2018	fever	3days	no	nil	nil	no	nil	nil	nil	nil		yes	no	yes	yes	no	no	no	no	no	no	yes	no	no	no	no	nil		nil	nil	nil	no	no	no	no	no	no	no
G.073	23	female	nurse	kampala	born.again	certificate	752483581	4	2000		02/10/2018	fever	1day	no	nil	nil	no	nil	nil	nil	nil		no	no	yes	no	no	no	no	no	yes	no	yes	yes	no	no	no	nil		nil	nil	nil	no	no	no	no	no	no	no
G.080	58	male	business	mukono	born.again	diploma	700762286	6	10000		02/10/2018	chills	3days	no	nil	nil	no	nil	nil	nil	nil		no	yes	no	yes	yes	no	no	no	no	yes	no	no	no	no	no	nil		nil	nil	nil	no	no	no	no	no	no	no
G.081	56	female	nursing officer	kampala	catholic	phd	772450302	5	8000		18/10/2018	fever	3days	no	nil	nil	no	nil	nil	nil	nil		no	no	yes	yes	no	no	no	no	no	no	yes	no	no	no	no	nil		nil	nil	nil	no	no	no	no	no	yes	no
G.082	62	female	housewife	kampala	catholic	secondary	775443596	4	0		18/10/2018	fever	7days	yes	clinic	flue	no	nil	nil	nil	nil		yes	no	no	yes	yes	no	no	no	no	no	yes	no	no	no	no	nil		nil	nil	nil	no	no	no	no	no	no	no
G.083	17	male	student	mityana	protestant	secondary	774758227	8	11000		18/10/2018	routine	nil	no	nil	nil	no	nil	nil	nil	nil		no	no	no	yes	yes	no	no	no	no	no	no	no	no	no	no	nil		nil	nil	nil	no	no	no	no	no	yes	no
G.084	27	male	peasant	kampala	protestant	primary	703155183	1	3000		19/10/2018	fever	nil	no	nil	nil	no	nil	nil	nil	nil		no	no	no	yes	yes	no	no	no	no	no	yes	no	no	no	no	nil		nil	nil	nil	no	no	no	no	no	no	no
G.085	21	male	peasant	wakiso	protestant	none	70181017	7	8000		18/10/2018	fever	7days	yes	clinic	malaria	no	nil	nil	nil	nil		no	no	no	yes	yes	no	no	no	yes	no	yes	no	no	no	no	nil		nil	nil	nil	no	no	no	no	no	yes	no
G.086	5	male	none	wakiso	protestant	primary	789454111	7	7000		19/10/2018	fever	3days	no	nil	nil	no	nil	nil	nil	nil		no	no	yes	yes	yes	no	no	no	no	no	yes	no	no	no	no	nil		nil	nil	nil	no	no	no	no	no	no	no
G.088	25	male	teacher	kampala	protestant	tertiary	752075915	1	4000		18/10/2018	routine	nil	no	nil	nil	no	nil	nil	nil	nil		yes	yes	no	yes	no	no	no	no	yes	no	no	no	no	no	no	nil		nil	nil	nil	no	no	no	no	no	no	no
G.089	25	female	business	kampala	born.again	secondary	704950103	3	4000		18/10/2018	fever	5days	yes	medical.centre	flue	yes	treatment	amoxicillin	half	3days		no	no	yes	yes	no	no	no	no	no	yes	yes	no	no	no	no	nil		nil	nil	nil	no	no	no	no	no	no	no
G.090	41	female	peasant	kampala	born.again	primary	758352039	6	5000		28/09/2018	fever	14days	yes	clinic	malaria	no	nil	nil	nil	nil		no	no	yes	yes	no	no	no	no	yes	no	yes	no	no	no	no	nil		nil	nil	nil	no	no	no	no	no	no	no
G.091	9	female	student	wakiso	protestant	primary	759798425	8	7000		28/09/2018	fever	2days	no	nil	nil	no	nil	nil	nil	nil		yes	yes	no	yes	no	no	no	no	no	yes	yes	no	no	no	no	nil		nil	nil	nil	no	no	no	no	no	no	no
G.092	16	female	house.helper	kampala	moslem	primary	787333472	4	3000		02/10/2018	fever	3days	no	nil	nil	no	nil	nil	nil	nil		yes	no	no	no	yes	no	no	no	no	no	yes	no	no	no	no	nil		nil	nil	nil	no	no	no	no	no	no	no
G.093	38	male	builder	kampala	protestant	primary	789412048	1	6000		02/10/2018	chills	2days	no	nil	nil	no	nil	nil	nil	nil		yes	yes	no	yes	yes	no	no	no	no	no	no	no	no	no	no	nil		nil	nil	nil	no	no	no	no	no	no	no
G.094	24	male	peasant	kampala	moslem	certificate	777326625	2	10000		02/10/2018	fever	4days	no	nil	nil	no	nil	nil	nil	nil		no	no	yes	yes	no	no	no	no	no	no	yes	no	no	no	no	nil		nil	nil	nil	no	no	no	no	no	no	no
G.095	16	female	student	kampala	born.again	secondary	753315118	4	5000		02/10/2018	fever	3days	no	nil	nil	yes	treatment	amoxicillin	half	2days		no	no	no	yes	yes	no	no	no	no	no	yes	no	no	no	no	nil		nil	nil	nil	no	no	no	no	no	no	no
G.096	19	female	house.helper	kampala	moslem	secondary	770616988	2	6000		02/10/2018	fever	3days	no	nil	nil	no	nil	nil	nil	nil		no	no	no	yes	yes	no	no	no	no	no	yes	no	no	no	no	nil		nil	nil	nil	no	no	no	no	no	no	no
G.097	34	male	driver	kampala	moslem	secondary	786781324	7	5000		02/10/2018	routine	nil	no	nil	nil	no	nil	nil	nil	nil		no	no	no	yes	no	no	no	no	no	no	no	no	no	no	no	nil		nil	nil	nil	no	no	no	no	no	no	no
G.098	22	female	peasant	kampala	protestant	primary	nil	4	8000		02/10/2018	routine	nil	no	nil	nil	no	nil	nil	nil	nil		no	no	no	yes	yes	no	no	no	no	no	no	no	no	no	no	nil		nil	nil	nil	no	no	no	no	no	no	no
G.099	9	female	none	wakiso	moslem	none	754921077	3	6000		02/10/2018	routine	nil	no	nil	nil	no	nil	nil	nil	nil		no	no	no	yes	yes	no	no	no	no	no	no	no	no	no	no	nil		nil	nil	nil	no	no	no	no	no	no	no
G.100	6	female	none	wakiso	orthodox	primary	757598740	5	10000		02/10/2018	routine	nil	no	nil	nil	no	nil	nil	nil	nil		no	no	no	yes	no	no	no	no	no	no	no	no	no	no	no	nil		nil	nil	nil	no	no	no	no	no	no	no
G.101	36	male	driver	wakiso	adventist	primary	751804818	1	16000		02/10/2018	routine	nil	no	nil	nil	no	nil	nil	nil	nil		no	no	no	no	no	no	no	no	no	no	no	no	no	no	no	nil		nil	nil	nil	no	no	no	no	no	no	no
G.102	14	male	student	kampala	catholic	primary	778690046	11	4000		03/10/2018	fever	nil	no	nil	nil	no	nil	nil	nil	nil		no	no	no	yes	yes	no	no	no	yes	no	yes	no	no	no	no	nil		nil	nil	nil	no	no	no	no	no	no	no
G.103	48	male	business	kampala	catholic	secondary	704334993	2	4000		03/10/2018	fever	nil	no	nil	nil	no	nil	nil	nil	nil		no	yes	no	yes	yes	no	no	yes	no	no	yes	no	no	no	no	nil		nil	nil	nil	no	no	no	no	no	no	no
G.104	56	male	business	wakiso	moslem	primary	755730072	11	4000		03/10/2018	fever	2days	no	nil	nil	no	nil	nil	nil	nil		no	no	no	yes	no	no	no	no	yes	yes	yes	no	no	no	no	nil		nil	nil	nil	no	no	no	no	no	no	no
G.105	23	male	brother	kampala	catholic	certificate	705157574	150	1000		03/10/2018	fever	2days	no	nil	nil	no	nil	nil	nil	nil		yes	no	yes	yes	yes	no	no	no	no	no	yes	no	no	no	no	nil		nil	nil	nil	no	no	no	no	no	no	no
G.106	25	female	business	kampala	catholic	certificate	782108150	6	10000		03/10/2018	fever	1day	no	nil	nil	no	nil	nil	nil	nil		no	no	no	yes	no	no	no	no	no	no	yes	no	no	no	no	nil		nil	nil	nil	no	no	no	no	no	no	no
G.107	23	female	student	wakiso	catholic	certificate	704837634	2	3000		03/10/2018	fever	1day	no	nil	nil	no	nil	nil	nil	nil		no	no	no	no	yes	no	no	no	no	no	yes	no	no	no	no	nil		nil	nil	nil	no	no	no	no	no	no	no
G.109	31	male	peasant	wakiso	catholic	secondary	702518047	2	10000		03/10/2018	fever	1day	no	nil	nil	no	nil	nil	nil	nil		no	no	yes	yes	no	no	no	no	no	no	yes	no	no	no	no	nil		nil	nil	nil	no	no	no	no	no	no	no
G.110	51	male	pastor	kampala	protestant	primary	702190708	3	2000		03/10/2018	fever	3days	yes	medical.centre	flue	yes	treatment	azithromycin	full	2days		no	no	no	yes	yes	no	no	no	no	no	yes	no	no	no	no	nil		nil	nil	nil	no	no	no	no	no	no	no
G.111	43	female	peasant	luwero	catholic	primary	773890488	4	17500		03/10/2018	fever	1day	no	nil	nil	no	nil	nil	nil	nil		no	no	no	no	yes	no	no	no	no	no	yes	yes	no	no	no	nil		nil	nil	nil	no	no	no	no	no	no	no
G.112	51	male	business	mityana	catholic	certificate	788176096	2	10000		04/10/2018	fever	3days	no	nil	nil	no	nil	nil	nil	nil		yes	no	yes	yes	no	no	no	no	no	no	yes	no	no	no	no	nil		nil	nil	nil	no	no	no	no	no	no	no
G.113	28	female	business	mityana	catholic	degree	788546233	4	28000		04/10/2018	fever	2days	no	nil	nil	no	nil	nil	nil	nil		no	yes	no	yes	yes	no	no	no	no	no	yes	no	no	no	no	nil		nil	nil	nil	no	no	no	no	no	no	no
G.114	46	male	engineer	kampala	catholic	secondary	752302125	3	8000		04/10/2018	fever	7days	yes	clinic	malaria	no	nil	nil	nil	nil		no	yes	yes	no	no	no	no	no	yes	no	yes	no	no	no	no	nil		nil	nil	nil	no	no	no	no	no	no	no
G.115	36	female	business	mukono	moslem	secondary	781502668	6	10000		04/10/2018	fever	1day	no	nil	nil	no	nil	nil	nil	nil		no	no	yes	yes	no	no	no	no	yes	no	yes	no	no	no	no	nil		nil	nil	nil	no	no	no	no	no	no	no
G.116	49	male	driver	wakiso	catholic	primary	758622416	2	12000		04/10/2018	fever	2days	no	nil	nil	no	nil	nil	nil	nil		no	yes	no	yes	no	no	no	no	no	no	yes	yes	no	no	no	nil		nil	nil	nil	no	no	no	no	no	no	no
G.117	51	female	business	kampala	born.again	primary	751925764	8	10000		02/10/2018	fever	2days	no	nil	nil	no	nil	nil	nil	nil		yes	no	yes	yes	yes	no	no	no	yes	no	yes	no	no	no	no	nil		nil	nil	nil	no	no	no	no	no	no	no
G.118	28	female	business	kampala	catholic	secondary	755304301	6	1000		05/10/2018	fever	2days	no	nil	nil	no	nil	nil	nil	nil		no	no	yes	yes	no	no	no	no	no	no	yes	yes	yes	no	no	nil		nil	nil	nil	no	no	no	no	no	yes	no
G.119	50	female	business	kampala	protestant	primary	777888578	4	5600		03/10/2018	abd.pain	3days	no	nil	nil	no	nil	nil	nil	nil		yes	no	yes	yes	no	no	no	no	yes	no	no	no	no	no	no	nil		nil	nil	nil	no	no	no	no	no	no	no
G.120	55	female	peasant	kampala	born.again	primary	787404246	1	4000		12/09/2018	fever	2days	yes	clinic	infection	no	nil	nil	nil	nil		yes	yes	no	yes	no	no	no	no	yes	no	yes	no	no	no	no	nil		nil	nil	nil	no	no	no	no	no	no	no
G.121	54	male	egineer	kampala	born.again	tertiary	701418609	6	5000		05/10/2018	fever	3days	no	nil	nil	no	nil	nil	nil	nil		no	no	yes	yes	yes	no	no	no	no	no	yes	yes	no	no	no	nil		nil	nil	nil	no	no	no	no	no	no	no
G.122	62	male	peasant	kampala	protestant	diploma	774068201	3	12000		05/10/2018	fever	4days	no	nil	nil	no	nil	nil	nil	nil		yes	no	yes	yes	no	no	no	no	no	no	no	yes	no	no	no	nil		nil	nil	nil	no	no	no	no	no	no	no
G.123	40	male	egineer	kampala	catholic	tertiary	777820041	3	5000		05/10/2018	fever	5days	yes	medical.centre	HTN	no	nil	nil	nil	nil		yes	no	yes	no	no	no	no	no	no	no	yes	no	no	no	no	nil		nil	nil	nil	no	no	no	no	no	no	no
G.124	39	male	business	wakiso	born.again	tertiary	757658846	6	6000		05/10/2018	abd.pain	1day	no	nil	nil	no	nil	nil	nil	nil		yes	no	yes	yes	yes	no	no	no	no	yes	no	no	no	no	no	nil		nil	nil	nil	no	no	no	no	no	no	no
G.125	18	male	student	mukono	protestant	secondary	777824080	2	7000		05/10/2018	fever	2days	no	nil	nil	no	nil	nil	nil	nil		yes	yes	no	yes	no	no	no	no	yes	no	yes	no	no	no	no	nil		nil	nil	nil	no	no	no	no	no	no	no
G.126	26	female	student	kampala	born.again	secondary	780517590	4	4000		05/10/2018	fever	3days	yes	medical.centre	malaria	no	nil	nil	nil	nil		yes	yes	yes	yes	no	no	no	no	no	no	yes	no	no	no	no	nil		nil	nil	nil	no	no	no	no	no	no	no
G.127	38	female	peasant	wakiso	born.again	primary	750184425	6	6000		05/10/2018	abd.pain	4days	no	nil	nil	no	nil	nil	nil	nil		yes	yes	yes	yes	no	no	no	no	no	no	no	no	no	no	no	nil		nil	nil	nil	no	no	no	no	no	no	yes
G.128	52	female	business	wakiso	born.again	primary	777947796	4	5000		05/10/2018	fever	3days	no	nil	nil	no	nil	nil	nil	nil		yes	yes	no	yes	no	no	no	no	no	no	yes	no	no	no	no	nil		nil	nil	nil	no	no	no	no	no	no	no
G.129	54	female	business	wakiso	protestant	secondary	772654301	4	7000		13/10/2018	fever	4days	no	nil	nil	no	nil	nil	nil	nil		yes	no	yes	no	no	no	no	no	no	yes	yes	no	no	no	no	nil		nil	nil	nil	no	no	no	no	no	no	no
G.130	41	female	business	kampala	moslem	primary	705825960	9	4000		13/10/2018	vomitting	2days	no	nil	nil	no	nil	nil	nil	nil		yes	yes	yes	yes	no	no	no	no	no	no	no	yes	no	no	no	nil		nil	nil	nil	no	no	no	no	no	no	no
G.131	23	female	business	kampala	adventist	secondary	751360667	2	6000		13/10/2018	fever	1day	no	nil	nil	no	nil	nil	nil	nil		no	no	yes	yes	no	no	no	no	yes	no	yes	yes	no	no	no	nil		nil	nil	nil	no	no	no	no	no	no	no
G.132	22	male	student	kampala	catholic	secondary	705157574	6	4000		11/10/2018	headache	1day	no	nil	nil	no	nil	nil	nil	nil		no	no	yes	no	no	no	no	no	no	no	no	no	no	no	no	nil		nil	nil	nil	no	no	no	no	no	no	no
G.133	32	male	business	wakiso	catholic	secondary	782093998	1	7000		11/10/2018	headache	1day	no	nil	nil	no	nil	nil	nil	nil		yes	no	yes	no	no	no	no	no	yes	no	no	no	no	no	no	nil		nil	nil	nil	no	no	no	no	no	no	no
G.134	45	male	peasant	mukono	moslem	diploma	773122921	6	14000		11/10/2018	abd.pain	1day	no	nil	nil	no	nil	nil	nil	nil		yes	no	yes	no	no	no	no	no	yes	no	no	no	no	no	no	nil		nil	nil	nil	no	no	no	no	no	no	no
G.134	60	female	business	wakiso	catholic	secondary	787422055	8	5000		11/10/2018	fever	3days	no	nil	nil	no	nil	nil	nil	nil		no	no	yes	no	yes	no	no	no	no	no	yes	no	no	no	no	nil		nil	nil	nil	no	no	no	no	no	no	no
G.135	20	female	student	kampala	protestant	primary	778826243	8	5000		11/10/2018	joint.pain	2days	no	nil	nil	no	nil	nil	nil	nil		no	no	no	no	no	no	no	no	yes	no	no	no	no	no	no	nil		nil	nil	nil	no	no	no	no	no	no	no
G.136	5	male	none	wakiso	catholic	none	752192542	6	7000		11/10/2018	fever	4days	no	nil	nil	no	nil	nil	nil	nil		no	yes	no	no	yes	no	no	no	yes	no	yes	no	no	no	no	nil		nil	nil	nil	no	no	no	no	no	no	no
G.137	14	male	pupil	wakiso	born.again	primary	705149415	6	4000		11/10/2018	fever	3days	no	nil	nil	no	nil	nil	nil	nil		yes	no	yes	no	no	no	no	no	yes	no	yes	yes	no	no	no	nil		nil	nil	nil	no	no	no	no	no	no	no
G.138	14	male	student	wakiso	protestant	primary	758884218	4	20000		11/10/2018	fever	2	no	nil	nil	no	nil	nil	nil	nil		no	no	yes	yes	no	no	no	no	no	no	yes	yes	no	yes	no	nil		nil	nil	nil	no	no	no	no	no	no	no
G.139	9	male	student	kampala	born.again	primary	784052008	9	15000		13/10/2018	diarrhea	1day	no	nil	nil	no	nil	nil	nil	nil		yes	no	no	yes	no	no	no	no	no	yes	yes	no	no	no	no	nil		nil	nil	nil	no	no	no	no	no	no	no
G.140	38	male	business	wakiso	born.again	primary	704686768	1	4000		12/10/2018	fever	2days	no	nil	nil	yes	treatment	amoxicillin	full	5days		no	no	no	yes	yes	no	no	no	no	no	yes	no	no	no	no	nil		nil	nil	nil	yes	no	no	no	no	no	no
G.141	36	female	driver	kampala	protestant	secondary	758548654	8	6000		11/10/2018	fever	4days	yes	clinic	malaria	no	nil	nil	nil	nil		no	yes	no	yes	no	no	no	no	yes	yes	yes	no	no	no	no	nil		nil	nil	nil	no	yes	no	no	no	no	no
G.142	13	female	student	wakiso	moslem	primary	706443163	5	1000		13/10/2018	chills	4days	no	nil	nil	no	nil	nil	nil	nil		yes	no	no	yes	yes	no	no	no	no	yes	yes	no	no	no	no	nil		nil	nil	nil	no	no	no	no	no	yes	no
G.143	36	female	peasant	kiryandongo	born.again	secondary	773100227	4	36000		13/10/2018	fever	1day	no	nil	nil	no	nil	nil	nil	nil		no	yes	no	yes	no	no	no	no	no	no	yes	no	no	no	no	nil		nil	nil	nil	no	no	no	no	no	no	no
G.144	46	male	engineer	kampala	catholic	secondary	755581194	4	5000		12/10/2018	chills	5days	no	nil	nil	no	nil	nil	nil	nil		yes	yes	yes	yes	no	no	no	no	no	no	no	no	no	no	no	nil		nil	nil	nil	no	no	no	no	no	yes	no
G.145	40	male	engineer	kampala	protestant	degree	777105016	6	1300		12/10/2018	fever	3days	no	nil	nil	no	nil	nil	nil	nil		yes	no	yes	yes	no	no	no	no	no	no	yes	no	no	no	no	nil		nil	nil	nil	no	no	no	no	no	yes	no
G.146	22	male	driver	wakiso	moslem	diploma	755828168	1	3000		12/10/2018	fever	7days	no	nil	nil	no	nil	nil	nil	nil		no	yes	no	yes	yes	no	no	no	no	yes	yes	no	no	no	no	nil		nil	nil	nil	no	no	no	no	no	yes	no
G.147	19	female	student	kampala	catholic	secondary	759682536	2	1000		12/10/2018	chills	3days	no	nil	nil	no	nil	nil	nil	nil		no	yes	yes	yes	no	no	no	no	no	no	no	yes	no	no	no	nil		nil	nil	nil	no	no	no	no	no	no	no
G.148	32	female	teacher	kampala	protestant	diploma	785156091	18	4000		12/10/2018	fever	4days	yes	clinic	flue	yes	treatment	amoxicillin	half	3days		no	no	yes	yes	yes	no	no	no	no	no	yes	no	no	no	no	nil		nil	nil	nil	yes	no	no	no	no	yes	no
G.149	54	female	machanic	kampala	catholic	secondary	779833624	2	4000		12/09/2018	fever	3days	no	nil	nil	no	nil	nil	nil	nil		yes	yes	yes	yes	no	no	no	no	no	no	yes	yes	no	no	no	nil		nil	nil	nil	no	no	no	no	no	no	no
G.150	39	female	peasant	mukono	protestant	primary	705493334	3	12000		13/10/2018	routine	nil	no	nil	nil	no	nil	nil	nil	nil		no	no	yes	no	no	no	no	no	no	no	yes	no	no	no	no	nil		nil	nil	nil	no	no	no	no	no	no	no
G.151	36	male	driver	kampala	protestant	secondary	754570433	1	4000		18/09/2018	routine	nil	no	nil	nil	no	nil	nil	nil	nil		no	no	no	no	no	no	no	no	no	no	no	no	no	no	no	nil		nil	nil	nil	no	no	no	no	no	no	no
G.152	57	female	housewife	wakiso	protestant	secondary	774745516	2	7000		18/09/2018	poor.breathing	nil	no	nil	nil	no	nil	nil	nil	nil		no	no	yes	no	no	no	no	no	no	no	no	no	no	no	no	nil		nil	nil	nil	no	no	no	no	no	no	no
G.153	34	female	student	kampala	catholic	phd	704410575	5	4000		18/09/2018	routine	nil	no	nil	nil	no	nil	nil	nil	nil		yes	no	yes	no	no	no	no	no	no	no	no	no	no	no	no	nil		nil	nil	nil	yes	no	no	no	no	no	no
G.154	50	female	business	wakiso	moslem	secondary	703479600	4	10000		18/09/2018	routine	nil	no	nil	nil	no	nil	nil	nil	nil		no	no	no	no	no	no	no	no	no	no	no	no	no	no	no	nil		nil	nil	nil	no	no	no	no	no	no	no
G.155	22	female	student	mukono	moslem	certificate	782590061	6	15000		18/09/2018	routine	nil	no	nil	nil	no	nil	nil	nil	nil		no	no	yes	no	no	no	no	no	no	no	yes	no	no	no	no	nil		nil	nil	nil	no	no	no	no	no	no	no
G.156	31	male	business	kampala	catholic	secondary	753123161	2	12000		18/09/2018	routine	nil	no	nil	nil	no	nil	nil	nil	nil		yes	no	no	no	no	no	no	no	no	no	no	yes	no	no	no	nil		nil	nil	nil	no	no	no	no	no	no	no
G.157	44	male	business	kampala	protestant	primary	700636342	4	6000		10/08/2018	abd.pain	4days	no	nil	nil	no	nil	nil	nil	nil		yes	no	no	yes	no	no	no	no	no	no	no	no	no	no	no	nil		nil	nil	nil	no	no	no	no	no	no	no
G.158	42	male	business	kampala	born.again	primary	754057490	2	10000		10/08/2018	fever	nil	no	nil	nil	no	nil	nil	nil	nil		yes	no	no	yes	no	no	no	no	yes	no	yes	no	no	no	no	nil		nil	nil	nil	no	no	no	no	no	no	no
G.159	37	male	peasant	wakiso	protestant	secondary	757826065	9	7000		28/08/2018	routine	nil	no	nil	nil	no	nil	nil	nil	nil		no	no	yes	yes	no	no	no	no	no	no	no	no	no	no	no	nil		nil	nil	nil	no	no	no	no	no	no	no
G.170	10	male	pupil	wakiso	moslem	primary	789882051	4	1000		28/08/2018	abd.pain	14days	no	nil	nil	yes	treatment	amoxicillin	half	5days		yes	no	yes	yes	yes	no	no	no	no	no	no	no	no	no	no	nil		nil	nil	nil	no	no	no	no	no	no	no
G.171	12	male	student	kampala	catholic	primary	788722710	5	12000		28/08/2018	back.pain	7days	no	nil	nil	no	nil	nil	nil	nil		yes	no	yes	yes	no	no	no	no	no	no	no	no	no	no	no	nil		nil	nil	nil	no	no	no	no	no	no	no
G.173	63	female	peasant	mpigi	protestant	primary	756789999	1	40000		28/08/2018	routine	nil	no	nil	nil	no	nil	nil	nil	nil		no	no	yes	yes	no	no	no	no	no	no	no	no	no	no	no	nil		nil	nil	nil	no	no	no	no	no	no	no
G.175	26	male	data.analysit	kampala	catholic	degree	702597277	4	1000		28/08/2018	body.swelling	nil	no	nil	nil	no	nil	nil	nil	nil		no	no	no	no	yes	no	no	no	no	no	no	no	no	no	no	nil		nil	nil	nil	no	no	no	no	no	no	yes
G.176	16	male	student	kampala	protestant	secondary	774439379	3	4000		19/09/2018	abd.pain	6days	yes	clinic	nil	no	nil	nil	nil	nil		yes	yes	yes	yes	no	no	no	no	yes	yes	yes	no	no	no	no	nil		nil	nil	nil	no	no	no	no	no	no	no
G.177	64	male	peasant	mpigi	moslem	none	783666377	4	15000		25/09/2018	routine	nil	no	nil	nil	no	nil	nil	nil	nil		yes	yes	yes	no	no	no	no	no	no	no	no	no	no	no	no	nil		nil	nil	nil	no	no	no	no	no	no	no
G.178	30	female	tailor	kampala	catholic	secondary	785043132	7	6000		18/10/2018	fever	2days	no	nil	nil	no	nil	nil	nil	nil		no	no	no	no	yes	no	no	no	no	no	yes	yes	no	no	no	nil		nil	nil	nil	no	no	no	no	no	no	no
G.179	70	male	peasant	kampala	catholic	certificate	77660907	3	5000		18/10/2018	fever	3days	no	nil	nil	no	nil	nil	nil	nil		no	no	yes	yes	no	no	no	no	no	no	yes	no	no	no	no	nil		nil	nil	nil	no	no	no	no	no	no	no
G.180	20	female	business	kampala	born.again	certificate	773613621	2	4000		18/10/2018	fever	1day	no	nil	nil	no	nil	nil	nil	nil		no	no	yes	yes	yes	no	no	no	no	no	yes	yes	no	no	no	nil		nil	nil	nil	no	no	no	no	no	no	no
G.181	45	male	egineer	kampala	protestant	diploma	772917104	2	2000		07/08/2018	routine	nil	no	nil	nil	no	nil	nil	nil	nil		no	no	yes	yes	no	no	no	no	no	yes	yes	no	no	no	no	nil		nil	nil	nil	no	no	no	no	no	no	no
G.182	38	female	builder	kampala	protestant	secondary	755004269	6	4000		07/08/2018	routine	nil	no	nil	nil	no	nil	nil	nil	nil		no	no	no	no	no	no		no	no	no	no	no	no	no	no	nil		nil	nil	nil	no	no	no	no	no	no	no
G.183	39	female	business	wakiso	moslem	primary	702794633	3	6000		07/08/2018	routine	nil	no	nil	nil	no	nil	nil	nil	nil		yes	no	no	yes	yes	no	no	no	no	no	no	no	no	no	no	nil		nil	nil	nil	no	no	no	no	no	no	no
G.184	30	female	hotelian	wakiso	catholic	certificate	754123390	2	12000		07/08/2018	routine	nil	no	nil	nil	no	nil	nil	nil	nil		yes	no	yes	yes	no	no	no	no	no	no	no	no	no	no	no	nil		nil	nil	nil	no	no	no	no	no	no	no
G.185	25	female	business	wakiso	moslem	certificate	759735236	2	4000		07/08/2018	routine	nil	no	nil	nil	no	nil	nil	nil	nil		no	no	no	yes	yes	no	no	no	no	no	no	no	no	no	no	nil		nil	nil	nil	no	no	no	no	no	no	no
G.186	45	male	egineer	kampala	protestant	degree	782596009	6	12000		07/08/2018	routine	nil	no	nil	nil	no	nil	nil	nil	nil		yes	no	no	no	no	no	no	no	yes	no	no	no	yes	no	no	nil		nil	nil	nil	no	yes	no	no	no	no	no
G.187	35	female	peasant	kampala	protestant	none	782230266	3	6000		10/08/2018	abd.pain	3days	no	nil	nil	no	nil	nil	nil	nil		yes	no	no	no	no	no	no	no	yes	no	no	no	no	no	no	nil		nil	nil	nil	no	no	no	no	no	yes	no
G.188	32	female	hair.dresser	wakiso	catholic	primary	753006708	2	4000		10/08/2018	abd.pain	2days	no	nil	nil	no	nil	nil	nil	nil		yes	no	yes	yes	no	no	no	no	no	yes	yes	no	no	no	no	nil		nil	nil	nil	no	no	no	no	no	no	no
G.189	30	female	business	wakiso	catholic	certificate	751654079	1	6000		07/08/2018	fever	3days	no	nil	nil	no	nil	nil	nil	nil		no	yes	no	no	yes	no	no	no	no	yes	yes	no	no	no	no	nil		nil	nil	nil	no	no	no	no	no	no	no
G.190	27	female	business	kampala	born.again	degree	756951344	3	1000		28/08/2018	fever	3days	no	nil	nil	no	nil	nil	nil	nil		yes	no	yes	yes	yes	no	no	no	no	no	yes	no	no	no	no	nil		nil	nil	nil	no	no	no	no	no	no	no
P.001	6	male	pupil	kampala	protestant	primary	788180074	4	2000		28/08/2018	routine	nil	no	nil	nil	no	nil	nil	nil	nil		no	no	yes	yes	no	no	no	no	no	no	yes	no	no	no	no	nil		nil	nil	nil	no	no	no	no	no	no	no
p.010	12	female	pupil	kampala	catholic	primary	706114951	8	2000		28/08/2018	routine	nil	no	nil	nil	no	nil	nil	nil	nil		no	no	no	no	no	yes	no	no	no	no	no	no	no	no	no	nil		nil	nil	nil	no	no	no	no	no	no	no
R.001	48	male	business	kayunga	catholic	secondary	772319937	7	30000		28/08/2018	routine	nil	no	nil	nil	no	nil	nil	nil	nil		no	no	no	no	no	no	no	no	yes	no	no	no	yes	no	no	nil		nil	nil	nil	no	yes	no	no	no	no	no
R.002	48	female	farmer	mpigi	born.again	primary	787498866	6	15000		28/08/2018	routine	nil	no	nil	nil	no	nil	nil	nil	nil		yes	no	no	no	yes	no	no	no	no	no	no	no	no	no	no	nil		nil	nil	nil	no	no	no	no	no	no	no
R.011	59	male	driver	kampala	moslem	secondary	772319012	8	4000		07/08/2018	routine	nil	no	nil	nil	no	nil	nil	nil	nil		no	no	no	no	yes	no	no	no	no	no	no	no	no	no	no	nil		nil	nil	nil	no	no	no	no	no	no	no
R.012	63	female	peasant	gomba	born.again	none	789059399	3	20000		07/08/2018	routine	nil	no	nil	nil	no	nil	nil	nil	nil		no	no	no	no	no	no	no	no	no	no	no	no	no	no	no	nil		nil	nil	nil	no	no	no	no	no	no	no
R.013	87	male	peasant	luwero	catholic	none	774681506	2	40000		07/08/2018	routine	nil	no	nil	nil	no	nil	nil	nil	nil		yes	no	no	yes	yes	yes	no	no	no	yes	yes	yes	no	no	no	nil		nil	nil	nil	no	no	no	no	no	no	no
R.014	74	female	peasant	wakiso	born.again	certificate	752418418	1	5000		07/08/2018	routine	nil	no	nil	nil	no	nil	nil	nil	nil		no	no	no	no	no	no	no	no	no	no	no	no	no	no	no	nil		nil	nil	nil	no	no	no	no	no	no	no
R.015	38	male	welder	kampala	catholic	primary	753652995	3	3000		07/08/2018	routine	nil	no	nil	nil	no	nil	nil	nil	nil		no	no	no	yes	no	yes	no	no	no	no	no	no	no	no	no	nil		nil	nil	nil	no	no	no	no	no	no	no
R.016	38	female	peasant	kampala	catholic	certificate	756598866	5	5000		07/08/2018	routine	nil	no	nil	nil	no	nil	nil	nil	nil		no	no	no	no	yes	yes	no	no	no	no	no	no	no	no	no	nil		nil	nil	nil	no	no	no	no	no	no	yes
R.018	23	female	student	kampala	catholic	secondary	nil	5	5000		07/08/2018	abd.pain	nil	no	nil	nil	no	nil	nil	nil	nil		yes	no	yes	no	no	no	no	no	no	no	no	no	no	no	no	nil		nil	nil	nil	no	no	no	no	no	no	no
R.019	49	male	peasant	kampala	catholic	secondary	nil	4	4000		07/08/2018	routine	nil	no	nil	nil	no	nil	nil	nil	nil		yes	no	no	no	no	no	no	no	no	no	no	no	no	no	no	nil		nil	nil	nil	no	no	no	no	no	no	no
R.030	59	male	peasant	amuria	catholic	certificate	781700562	10	70000		07/08/2018	routine	nil	no	nil	nil	no	nil	nil	nil	nil		no	no	no	yes	yes	no	no	no	no	no	no	no	no	no	no	nil		nil	nil	nil	no	no	no	no	no	no	no
R.031	52	male	teacher	mityana	catholic	diploma	774059439	8	20000		06/08/2018	stomachache	1day	no	nil	nil	no	nil	nil	nil	nil		yes	no	yes	yes	no	no	no	no	no	yes	no	no	no	no	no	nil		nil	nil	nil	no	no	no	no	no	no	no
R.032	23	male	librarian	kampala	moslem	secondary	756692424	5	3000		15/07/2018	fever	3days	no	nil	nil	no	nil	nil	nil	nil		no	yes	yes	no	no	no	no	no	yes	no	yes	no	no	no	no	nil		nil	nil	nil	no	no	no	no	no	no	no
R.033	55	female	housewife	kampala	protestant	primary	772454954	5	2000		28/08/2018	routine	nil	no	nil	nil	no	nil	nil	nil	nil		no	no	no	no	no	no	no	no	no	no	no	no	no	no	no	nil		nil	nil	nil	no	no	no	no	no	no	yes
R.034	20	female	peasant	luwero	moslem	secondary	758308018	5	25000		28/08/2018	routine	nil	no	nil	nil	no	nil	nil	nil	nil		yes	no	no	yes	no	no	no	no	no	no	no	no	no	no	no	nil		nil	nil	nil	no	no	no	no	no	no	no
R.035	15	female	student	kyegegwa	born.again	secondary	787548182	6	100000		28/08/2018	routine	nil	no	nil	nil	no	nil	nil	nil	nil		no	no	yes	no	no	no	no	no	no	no	no	no	no	no	no	nil		nil	nil	nil	no	no	no	no	no	yes	no
R.036	63	female	peasant	wakiso	catholic	none	772521638	2	28000		28/08/2018	routine	nil	no	nil	nil	no	nil	nil	nil	nil		no	no	no	no	yes	no	no	no	no	no	no	no	no	no	no	nil		nil	nil	nil	no	no	no	no	no	no	no
R.037	24	male	HR	kampala	born.again	degree	701223995	4	20000		28/08/2018	routine	nil	no	nil	nil	no	nil	nil	nil	nil		no	no	yes	no	no	no	no	no	no	no	yes	no	no	no	no	nil		nil	nil	nil	no	no	no	no	no	no	no
R.038	46	female	housewife	kampala	catholic	secondary	776206173	4	4000		23/08/2018	fever	2days	no	nil	nil	yes	treatment	amoxicillin	half	1day		no	yes	yes	yes	yes	no	no	no	no	yes	yes	no	no	no	no	nil		nil	nil	nil	no	no	no	no	no	no	no
R.040	25	male	conductor	wakiso	catholic	secondary	779514872	5	15000		23/08/2018	fever	2days	no	nil	nil	no	nil	nil	nil	nil		no	no	yes	yes	yes	no	no	no	no	no	yes	no	no	no	no	nil		nil	nil	nil	no	no	no	no	no	no	no
R.046	31	female	peasant	mukono	catholic	primary	78947031	2	20000		20/08/2018	fever	14days	yes	medical.centre	malaria	no	nil	nil	nil	nil		no	no	yes	yes	no	no	no	no	yes	yes	yes	no	no	no	no	nil		nil	nil	nil	no	no	no	no	no	yes	no
R.050	57	male	business	kampala	born.again	secondary	704641512	4	6000		20/08/2018	fever	14days	yes	medical.centre	malaria	no	nil	nil	nil	nil		no	no	yes	yes	no	no	no	no	no	no	yes	no	no	no	no	nil		nil	nil	nil	no	no	no	no	no	no	no
R.051	32	female	shop.keeper	wakiso	born.again	primary	758368655	3	5000		23/08/2018	fever	5days	yes	medical.centre	malaria	no	nil	nil	nil	nil		yes	no	yes	yes	yes	no	no	no	no	no	yes	no	no	no	no	nil		nil	nil	nil	no	no	no	no	no	no	no
R.052	44	female	teacher	kampala	protestant	diploma	776419641	2	5000		23/08/2018	fever	1day	no	nil	nil	no	nil	nil	nil	nil		no	yes	yes	yes	yes	no	no	no	no	no	yes	yes	no	no	no	nil		nil	nil	nil	no	no	no	no	no	no	no
R.053	54	female	housewife	wakiso	catholic	primary	772368049	2	6000		23/08/2018	fever	2days	no	nil	nil	no	nil	nil	nil	nil		no	no	yes	yes	yes	no	no	no	no	no	yes	yes	no	no	no	nil		nil	nil	nil	no	no	no	no	no	no	no
R.054	36	female	peasant	masaka	protestant	primary	775094844	6	30000		23/08/2018	diarrhea,abd.pain	2days	no	nil	nil	no	nil	nil	nil	nil		yes	no	yes	yes	no	no	no	no	no	yes	no	yes	no	no	no	nil		nil	nil	nil	no	no	no	no	no	no	no
R.055	62	male	peasant	mukono	moslem	secondary	703035639	13	17000		22/08/2018	fever	7days	no	nil	nil	no	nil	nil	nil	nil		no	yes	yes	no	no	no	no	no	yes	no	yes	no	no	no	no	nil		nil	nil	nil	no	no	no	no	no	no	no
R.056	50	male	police.man	kampala	catholic	secondary	779432002	14	5000		22/08/2018	fever	3days	no	nil	nil	no	nil	nil	nil	nil		yes	yes	no	no	yes	no	no	no	no	no	yes	no	no	no	no	nil		nil	nil	nil	no	no	no	no	no	no	no
R.057	30	female	housewife	wakiso	protestant	secondary	778327255	5	4000		19/09/2018	fever	14days	yes	clinic	malaria	no	nil	nil	nil	nil		yes	no	yes	yes	no	no	no	no	yes	yes	yes	no	no	no	no	nil		nil	nil	nil	no	no	no	no	no	no	no
R.058	32	male	peasant	kisoro	protestant	primary	771996438	5	80000		19/09/2018	fever	3days	no	nil	nil	no	nil	nil	nil	nil		no	no	yes	yes	no	no	no	no	yes	yes	yes	no	no	no	no	nil		nil	nil	nil	no	no	no	no	no	no	no
R.059	14	male	student	mityana	moslem	primary	705033983	5	30000		25/09/2018	routine	nil	no	nil	nil	no	nil	nil	nil	nil		no	no	no	no	yes	no	no	no	no	no	yes	no	no	no	no	nil		nil	nil	nil	no	no	no	no	no	no	no
R.060	72	male	peasant	wakiso	protestant	secondary	779919793	4	10000		25/09/2018	routine	nil	no	nil	nil	no	nil	nil	nil	nil		yes	no	no	no	yes	no	no	no	no	yes	no	no	no	no	no	nil		nil	nil	nil	no	no	no	no	no	no	no
R.061	20	male	student	wakiso	protestant	secondary	705891407	8	8000		25/09/2018	routine	nil	no	nil	nil	no	nil	nil	nil	nil		yes	no	no	nn	no	no	no	no	no	no	no	yes	no	no	no	nil		nil	nil	nil	no	no	no	no	no	no	no
R.062	17	female	student	mpigi	catholic	secondary	753024318	3	20000		25/09/2018	swollen.feet	90days	yes	hospital	HTN	no	nil	nil	nil	nil		yes	no	yes	yes	no	no	no	no	no	no	no	no	no	no	no	nil		nil	nil	nil	no	no	no	no	no	yes	yes
R.063	23	female	market.vendor	kampala	protestant	secondary	752005632	7	6000		25/09/2018	routine	nil	no	nil	nil	no	nil	nil	nil	nil		yes	no	yes	yes	yes	no	no	no	no	no	no	no	no	no	no	nil		nil	nil	nil	no	no	no	no	no	no	no
R.064	30	male	business	kampala	protestant	secondary	775222731	3	6000		25/09/2018	vomitting,fever	1day	no	nil	nil	no	nil	nil	nil	nil		yes	yes	yes	no	no	no	no	no	yes	no	yes	yes	no	no	no	nil		nil	nil	nil	no	no	no	no	no	no	no
R.070	40	female	peasant	mukono	protestant	primary	786342847	10	35000		07/08/2018	swollen.feet	7days	yes	hospital	ckd	no	nil	nil	nil	nil		no	no	yes	no	yes	no	no	no	yes	no	no	no	no	no	no	nil		nil	nil	nil	no	no	no	no	no	no	no
R.071	34	female	business	kampala	moslem	primary	784579816	2	7000		31/07/2018	routine	nil	no	nil	nil	no	nil	nil	nil	nil		no	no	no	yes	yes	no	no	no	no	no	no	no	no	no	no	nil		nil	nil	nil	no	no	no	no	no	no	no
R.076	18	male	student	buyikwe	catholic	secondary	788398509	3	32000		31/07/2018	routine	nil	no	nil	nil	no	nil	nil	nil	nil		no	no	no	no	yes	no	no	no	yes	no	no	no	no	no	no	nil		nil	nil	nil	no	no	no	no	no	no	no
R.077	35	male	peasant	kayunga	protestant	primary	772790502	2	16000		31/07/2018	routine	nil	no	nil	nil	no	nil	nil	nil	nil		no	no	no	yes	no	no	no	no	no	no	no	no	no	no	no	nil		nil	nil	nil	no	no	no	no	no	no	no
R.078	33	female	housewife	wakiso	catholic	secondary	787006931	4	3000		31/07/2018	routine	nil	no	nil	nil	no	nil	nil	nil	nil		no	no	no	no	yes	no	no	no	no	no	no	no	no	no	no	nil		nil	nil	nil	no	no	no	no	no	no	no
R.079	36	female	business	kampala	moslem	primary	700237920	1	7000		31/07/2018	back.pain	nil	no	nil	nil	no	nil	nil	nil	nil		no	no	no	no	no	no	no	no	yes	no	no	no	no	no	no	nil		nil	nil	nil	no	no	no	no	no	no	no
R.080	35	female	business	luwero	moslem	secondary	773555317	5	30000		31/07/2018	routine	nil	no	nil	nil	no	nil	nil	nil	nil		no	no	no	no	no	no	no	no	no	no	no	no	no	no	no	nil		nil	nil	nil	no	no	no	no	no	no	no
R.081	32	female	housewife	kampala	born.again	primary	785142503	2	4000		31/07/2018	fever	nil	no	nil	nil	no	nil	nil	nil	nil		no	no	no	no	yes	no	no	no	no	no	yes	no	yes	no	no	nil		nil	nil	nil	no	yes	no	no	no	no	no
R.082	47	female	business	kampala	catholic	none	nil	2	1500		31/07/2018	routine	nil	no	nil	nil	no	nil	nil	nil	nil		no	no	no	no	no	no	no	no	no	no	no	no	no	no	no	nil		nil	nil	nil	no	no	no	no	no	no	no
R.083	27	male	peasant	luwero	adventist	primary	787038675	2	40000		31/07/2018	routine	nil	no	nil	nil	no	nil	nil	nil	nil		yes	no	no	no	yes	no	no	no	no	no	no	no	no	no	no	nil		nil	nil	nil	no	no	no	no	no	no	no
R.084	23	female	peasant	wakiso	catholic	secondary	756750200	6	10000		31/07/2018	routine	nil	no	nil	nil	no	nil	nil	nil	nil		yes	no	no	no	no	no	no	no	yes	no	no	no	no	no	no	nil		nil	nil	nil	no	no	no	no	no	yes	no
R.085	48	male	peasant	yumbe	moslem	primary	782070507	15	100000		31/07/2018	abd.pain	nil	no	nil	nil	no	nil	nil	nil	nil		no	no	yes	no	no	no	no	no	no	no	no	no	no	no	no	nil		nil	nil	nil	no	no	no	no	no	no	no
R.086	18	female	student	gomba	moslem	primary	752178301	6	50000		31/07/2018	fever	nil	no	nil	nil	no	nil	nil	nil	nil		yes	yes	no	no	no	no	no	no	yes	yes	yes	no	no	no	no	nil		nil	nil	nil	no	no	no	no	no	no	no
R.087	65	male	admin	luwero	protestant	certificate	782583742	3	15000		27/07/2018	body.pain	nil	no	nil	nil	no	nil	nil	nil	nil		yes	no	no	no	yes	no	no	no	no	no	no	no	no	no	no	nil		nil	nil	nil	no	no	no	no	no	no	no
R.088	40	male	builder	wakiso	catholic	certificate	772444499	6	6000		27/07/2018	chills,headache	3days	yes	clinic	flue	yes	treatment	ampicillin	full	7days		yes	no	yes	yes	no	no	no	no	no	no	no	no	no	no	no	nil		37.3	nil	nil	no	no	no	no	no	yes	no
R.090	53	female	housewife	wakiso	born.again	none	772454833	4	5000		27/07/2018	chills,cough	5days	no	nil	nil	yes	treatment	amoxicillin	full	5days		yes	yes	no	yes	yes	no	no	no	no	no	no	no	no	no	no	nil		nil	nil	nil	no	no	no	no	no	no	no
R.091	52	male	clearing.agent	wakiso	protestant	secondary	785990900	7	20000		25/07/2018	fever	2days	no	nil	nil	no	nil	nil	nil	nil		yes	no	yes	yes	yes	no	no	no	yes	yes	yes	no	no	no	no	nil		nil	nil	nil	no	no	no	no	no	no	no
R.092	37	male	peasant	kampala	protestant	primary	774581425	5	5000		25/07/2018	fever	2days	yes	hospital	in.progress	no	nil	nil	nil	nil		no	no	yes	yes	no	no	no	no	yes	yes	yes	no	no	no	no	nil		nil	nil	nil	no	no	no	no	no	no	no
R.094	26	female	shop.keeper	wakiso	catholic	secondary	705351212	5	6000		26/07/2018	joint.pain	4days	no	nil	nil	no	nil	nil	nil	nil		no	no	no	no	no	no	no	no	yes	no	no	no	no	no	no	nil		nil	nil	nil	no	no	no	no	no	no	no
R.101	29	female	shop.keeper	wakiso	born.again	diploma	788426325	7	20000		24/07/2018	routine	nil	no	nil	nil	no	nil	nil	nil	nil		no	no	no	no	no	no	no	no	no	no	no	no	no	no	no	nil		nil	nil	nil	no	no	no	no	no	no	no
R.102	43	male	business	kampala	moslem	secondary	704350161	3	5000		24/07/2018	routine	nil	no	nil	nil	no	nil	nil	nil	nil		no	no	no	no	no	no	no	no	no	no	no	no	no	no	no	nil		nil	nil	nil	no	no	no	no	no	no	no
R.103	76	female	peasant	wakiso	born.again	secondary	751418418	2	7000		24/07/2018	routine	nil	no	nil	nil	no	nil	nil	nil	nil		no	no	no	no	yes	yes	no	no	no	no	no	no	no	no	no	nil		nil	nil	nil	no	no	no	no	no	no	no
R.104	59	female	business	kampala	moslem	primary	700711317	5	10000		24/07/2018	routine	nil	no	nil	nil	no	nil	nil	nil	nil		yes	no	no	no	yes	no	no	no	no	no	no	no	no	no	no	nil		nil	nil	nil	no	no	no	no	no	no	no
R.106	32	female	housewife	kampala	protestant	secondary	773174993	5	10000		24/07/2018	routine	nil	no	nil	nil	no	nil	nil	nil	nil		no	no	no	yes	yes	no	no	no	no	no	no	no	no	no	no	nil		nil	nil	nil	no	no	no	no	no	no	no
R.107	43	male	technician	kampala	catholic	diploma	793360984	3	6000		24/07/2018	routine	nil	no	nil	nil	no	nil	nil	nil	nil		no	yes	yes	yes	no	no	yes	no	no	no	no	no	no	no	no	nil		nil	nil	nil	no	no	no	no	no	yes	no
R.108	43	female	housewife	kampala	protestant	secondary	779548575	8	1000		24/07/2018	routine	nil	no	nil	nil	no	nil	nil	nil	nil		no	yes	yes	yes	no	no	yes	no	no	no	no	no	no	no	no	nil		nil	nil	nil	no	no	no	no	no	no	no
R.110	50	male	business	kampala	moslem	primary	772635159	4	13000		24/07/2018	abd.pain	1yr	yes	medical.centre	pylonephritis	yes	treatment	ceftriaxone	full	14days		yes	no	no	no	no	no	no	no	no	no	no	yes	no	no	no	nil		nil	nil	nil	no	no	no	no	yes	no	no
R.111	56	male	driver	mukono	protestant	secondary	782409830	6	12000		24/07/2018	abd.pain	14days	yes	hospital	in.progress	no	nil	nil	nil	nil		yes	no	no	no	no	no	no	no	no	yes	no	no	no	no	no	nil		nil	nil	nil	no	no	no	no	no	no	no
R.113	53	male	driver	kampala	moslem	primary	752411156	7	2000		24/07/2018	routine	nil	no	nil	nil	no	nil	nil	nil	nil		yes	no	no	no	no	no	no	no	no	no	no	no	no	no	no	nil		nil	nil	nil	no	no	no	no	no	no	no
R.114	39	male	business	kampala	protestant	diploma	704152979	3	10000		14/08/2018	routine	nil	no	nil	nil	no	nil	nil	nil	nil		yes	no	no	no	no	no	no	yes	no	no	no	no	no	no	no	nil		nil	nil	nil	no	no	no	no	no	no	no
R.115	13	female	student	kampala	protestant	primary	757160695	12	5000		13/08/2018	fever	4days	no	nil	nil	no	nil	nil	nil	nil		yes	no	yes	yes	no	no	no	no	no	no	yes	no	no	no	no	nil		37.9	nil	nil	no	no	no	no	no	no	no
R.116	21	female	shop.keeper	mukono	moslem	secondary	755472715	5	10000		25/07/2018	diarrhea,abd.pain	3days	no	nil	nil	no	nil	nil	nil	nil		yes	yes	yes	yes	no	no	no	no	yes	yes	no	no	no	no	no	nil		nil	nil	nil	yes	no	yes	no	yes	yes	no
R.117	52	male	peasant	kampala	adventist	primary	772402715	2	10000		25/07/2018	fever,headache	4days	no	nil	nil	no	nil	nil	nil	nil		yes	no	yes	yes	no	no	no	no	yes	no	yes	no	no	no	no	nil		nil	nil	nil	no	no	no	no	no	no	no
R.119	30	male	peasant	mubende	protestant	none	755372385	2	40000		14/08/2018	abd.pain	14days	no	nil	nil	no	nil	nil	nil	nil		yes	no	no	yes	no	no	no	no	no	no	yes	no	no	no	no	nil		nil	nil	nil	no	no	no	no	no	yes	no
R.120	21	male	peasant	iganga	born.again	primary	755301955	7	60000		14/08/2018	abd.pain	3days	no	nil	nil	no	nil	nil	nil	nil		yes	no	yes	yes	no	no	no	no	yes	yes	no	no	no	no	no	nil		nil	nil	nil	no	no	no	no	no	no	no
R.121	39	female	housewife	wakiso	protestant	diploma	788746826	6	7000		04/09/2018	routine	nil	no	nil	nil	no	nil	nil	nil	nil		yes	no	no	no	no	no	no	no	no	yes	no	yes	no	no	no	nil		nil	nil	nil	no	no	no	no	no	no	no
R.122	43	female	fashion.designer	kampala	jehovah.witness	diploma	773924515	4	7000		04/09/2018	routine	nil	no	nil	nil	yes	treatment	amoxicillin	full	5days		no	yes	no	yes	no	no	no	no	no	no	no	no	no	no	no	nil		nil	nil	nil	no	no	no	no	no	no	no
R.123	47	male	driver	wakiso	protestant	primary	702462690	6	3000		04/09/2018	eodema	14days	no	nil	nil	no	nil	nil	nil	nil		no	yes	yes	no	no	no	no	no	yes	no	yes	no	no	no	no	nil		nil	nil	nil	no	no	no	no	no	no	yes
R.041	68	male	peasant	kayunga	moslem	primary	701240130	10	50000		04/09/2018	routine	nil	no	nil	nil	no	nil	nil	nil	nil		no	no	no	yes	no	no	no	no	no	no	yes	yes	no	no	no	nil		nil	nil	nil	no	no	no	no	no	no	yes
R.072	44	male	peasant	wakiso	born.again	degree	752303399	5	22000		14/08/2018	numbness	1year	yes	medical.centre	HTN	no	nil	nil	nil	nil		no	no	yes	yes	no	no	no	no	no	yes	no	no	no	no	no	nil		nil	nil	nil	no	no	no	no	no	yes	no
G.026	27	male	shop.keeper	kampala	catholic	secondary	772054419	2	5000		27/07/2018	headache	5days	no	nil	nil	no	nil	nil	nil	nil		no	no	yes	yes	no	no	no	no	no	no	no	no	no	no	no	nil		nil	nil	nil	no	no	no	no	no	no	no
G.028	35	male	teacher	kampala	protestant	degree	706402627	3	4000		27/07/2018	chills	3days	no	nil	nil	no	nil	nil	nil	nil		no	no	yes	yes	no	no	no	no	no	yes	no	no	no	no	no	nil		nil	nil	nil	no	no	no	no	no	yes	no
G.022	46	female	peasant	kyegegwa	moslem	none	706804630	10	50000		27/07/2018	fever,eodem	2months	yes	hospital	HTN	no	nil	nil	nil	nil		yes	no	no	yes	no	no	no	no	no	no	yes	no	no	no	no	nil		nil	nil	nil	no	no	no	no	no	no	yes
G.027	65	female	peasant	gomba	moslem	primary	nil	1	20000		27/07/2018	fever,headache	4days	no	nil	nil	no	nil	nil	nil	nil		no	no	yes	no	no	no	no	no	no	no	yes	no	no	no	no	nil		nil	nil	nil	no	no	no	no	no	no	no
R.073	33	male	carpenter	wakiso	catholic	secondary	782144968	3	10000		14/08/2018	routine	nil	no	nil	nil	no	nil	nil	nil	nil		no	no	no	no	no	no	no	no	no	no	no	no	no	no	no	nil		nil	nil	nil	yes	no	no	no	no	no	yes
R.074	50	female	peasant	nakaseke	protestant	primary	756456814	10	35000		14/08/2018	routine	nil	no	nil	nil	no	nil	nil	nil	nil		no	no	yes	yes	no	no	no	no	no	no	no	no	no	no	no	nil		nil	nil	nil	no	no	no	no	no	no	yes
R.075	75	male	peasant	mukono	protestant	secondary	774160133	3	4000		14/08/2018	routine	nil	no	nil	nil	yes	treatment	amoxicillin	half	3days		no	no	no	yes	yes	no	no	no	no	no	no	no	no	no	no	nil		nil	nil	nil	no	no	no	no	no	no	yes
G.043	42	male	business	wakiso	born.again	degree	774143318	3	5000		25/07/2018	fever,headache	2days	no	nil	nil	no	nil	nil	nil	nil		yes	yes	yes	yes	no	no	no	no	no	no	yes	no	no	no	no	nil		nil	nil	nil	no	no	no	no	no	no	no
G.030	12	female	pupil	wakiso	catholic	primary	782402814	4	10000		30/07/2018	fever,headache	2days	yes	medical.centre	flue	yes	treatment	amoxicillin	half	2days		no	no	yes	no	no	yes	no	no	no	no	no	yes	no	no	no	nil		nil	nil	nil	no	no	no	no	no	no	no
G.065	37	female	house.helper	kampala	protestant	secondary	788397416	14	1000		10/09/2018	fever	3days	no	nil	nil	no	nil	nil	nil	nil		no	yes	yes	no	no	no	no	no	no	no	yes	no	no	no	no	nil		nil	nil	nil	no	no	no	no	no	no	no
G.055	17	female	house.helper	wakiso	born.again	secondary	755625565	8	8000		04/10/2018	abd.pain	3days	no	nil	nil	no	nil	nil	nil	nil		yes	no	yes	yes	no	no	no	no	no	no	no	no	no	no	no	nil		nil	nil	nil	no	no	no	no	no	no	no
R.094	28	male	peasant	wakiso	born.again	secondary	774477865	9	10000		11/09/2018	cough	14days	no	nil	nil	yes	treatment	azithromycin,amoxicillin	full	5days		no	no	no	no	yes	no	no	no	no	no	no	no	no	no	no	nil		nil	nil	nil	no	no	no	no	no	no	no
R.095	60	male	peasant	kampala	protestant	primary	772345766	10	2000		11/09/2018	routine	nil	no	nil	nil	no	nil	nil	nil	nil		no	no	no	no	yes	no	no	no	no	yes	no	no	no	no	no	nil		nil	nil	nil	yes	no	no	no	no	no	no
R.096	41	female	peasant	luwero	catholic	primary	774408565	4	20000		11/09/2018	routine	nil	no	nil	nil	yes	treatment	amoxicillin	full	5days		no	no	yes	yes	yes	no	no	no	no	no	no	no	no	no	no	nil		nil	nil	nil	no	no	no	no	no	no	no
R.097	58	female	business	wakiso	catholic	primary	782687887	5	10000		11/09/2018	routine	nil	no	nil	nil	no	nil	nil	nil	nil		yes	no	yes	no	yes	no	no	no	no	yes	no	no	no	no	no	nil		nil	nil	nil	no	no	no	no	no	no	no
R.098	54	male	business	wakiso	catholic	none	701116381	6	7000		11/09/2018	routine	nil	no	nil	nil	no	nil	nil	nil	nil		no	no	no	no	no	no	no	no	no	no	no	no	no	no	no	nil		nil	nil	nil	no	no	no	no	no	no	no
R.099	54	male	business	kampala	protestant	diploma	772519116	10	12000		11/09/2018	routine	nil	no	nil	nil	yes	treatment	amoxicillin	full	5days		no	no	no	yes	yes	no	no	no	no	no	yes	no	no	no	no	nil		nil	nil	nil	no	no	no	no	no	no	no
R.100	42	female	teacher	mukono	catholic	degree	772306814	6	15000		11/09/2018	routine	nil	no	nil	nil	no	nil	nil	nil	nil		yes	no	yes	no	yes	no	no	no	no	yes	no	no	no	no	no	nil		nil	nil	nil	no	no	no	no	no	yes	no
G.066	23	female	peasant	hoima	catholic	primary	775467177	4	40000		10/09/2018	headache,fever	nil	no	nil	nil	no	nil	nil	nil	nil		no	no	yes	yes	no	no	no	no	yes	no	yes	no	no	no	no	nil		nil	nil	nil	no	no	no	no	no	no	no
G.029	6	female	pupil	kampala	catholic	primary	700713066	4	2000		30/07/2018	fever	4days	no	nil	nil	no	nil	nil	nil	nil		no	no	yes	no	yes	no	no	no	no	yes	yes	yes	no	no	no	nil		nil	nil	nil	no	no	no	no	no	no	no
G.034	18	male	student	wakiso	catholic	secondary	705788231	8	20000		30/07/2018	fever	4days	no	nil	nil	no	nil	nil	nil	nil		no	no	yes	yes	yes	no	no	no	no	no	yes	yes	no	no	no	nil		nil	nil	nil	no	no	no	no	no	yes	no
G.033	9	female	pupil	kampala	moslem	primary	759788770	5	5000		30/07/2018	abd.pain	2days	no	nil	nil	no	nil	nil	nil	nil		no	no	no	no	yes	no	no	no	yes	yes	no	yes	no	no	no	nil		nil	nil	nil	no	no	no	no	no	no	no
G.036	70	female	peasant	masaka	catholic	none	nil	4	25000		30/07/2018	chills	6days	no	nil	nil	no	nil	nil	nil	nil		no	no	no	yes	yes	no	no	no	yes	no	yes	yes	no	no	no	nil		nil	nil	nil	no	no	no	no	no	no	no
G.038	45	female	peasant	mubende	born.again	primary	nil	10	30000		30/07/2018	fever	5days	no	nil	nil	no	nil	nil	nil	nil		no	no	yes	no	no	no	no	no	yes	yes	yes	yes	no	no	no	nil		nil	nil	nil	no	no	no	no	no	no	no
G.037	42	male	builder	kampala	catholic	secondary	nil	3	5000		30/07/2018	haedache,fever	3days	no	nil	nil	no	nil	nil	nil	nil		no	no	yes	yes	no	no	no	no	yes	no	yes	no	no	no	no	nil		nil	nil	nil	no	no	no	no	no	no	no
R.039	51	male	business	kampala	protestant	secondary	752938260	5	10000		31/07/2018	drug.reaction	02/07/2018	no	nil	nil	no	nil	nil	nil	nil		no	no	no	no	yes	no	no	no	no	no	no	no	no	no	no	nil		nil	nil	nil	no	no	no	no	no	no	no
G.002	43	female	farmer	kampala	catholic	primary	780744127	8	20000		15/07/2018	fever	recurrent	yes	medical.centre	brucilosis	no	nil	nil	nil	nil		yes	yes	yes	yes	no	no	no	no	yes	no	yes	no	no	no	no	nil		37.8	140/80	nil	no	no	no	no	no	no	no
R.010	33	male	business	kampala	moslem	secondary	701703304	2	20000		17/07/2018	fever	2days	yes	hospital	post.lung.diseas	no	nil	nil	nil	nil		no	yes	yes	yes	yes	no	no	no	no	no	yes	yes	no	no	no	nil		38	104/74	48breath/m	no	no	yes	no	no	no	no
R.008	21	male	builder	luwero	protestant	primary	705204807	3	20000		17/07/2018	abd.pain	2days	yes	hospital	pud	yes	treatment	levofloxicin	full	7days		yes	yes	no	no	no	no	no	no	no	no	no	no	yes	no	no	nil		37.2	116/80	101breat/m	no	yes	no	no	no	no	no
R.009	76	male	builder	kampala	catholic	none	775397409	6	6000		17/07/2018	abd.pain	5days	yes	hospital	pud	no	nil	nil	nil	nil		yes	yes	yes	yes	no	no	yes	no	yes	yes	yes	yes	yes	no	no	nil		nil	nil	nil	no	yes	no	no	no	no	no
R.007	20	female	shop.keeper	kampala	born.again	secondary	774347812	8	8000		17/07/2018	abd.pain	2days	yes	hospital	ckd	no	nil	nil	nil	nil		no	no	yes	yes	no	no	no	no	no	no	no	no	no	no	no	nil		36	238/158	124breath/m	no	no	no	no	no	no	no
`R.005	32	female	house.helper	kayunga	moslem	primary	777229573	6	25000		17/07/2018	fever,cough	7days	yes	hospital	flue	yes	treatment	ampicillin	full	7days		no	yes	yes	yes	yes	no	yes	no	yes	no	yes	no	yes	no	no	nil		38	189/144	102breath/m		no	yes	no	no	yes	no
R.003	41	female	housewife	kayunga	protestant	none	782911771	2	25000		17/07/2018	routine	nil	no	nil	nil	no	nil	nil	nil	nil		no	no	no	n	no	no	no	no	no	no	no	no	no	no	no	nil		37	103/77	69breath/m	no	no	no	no	no	no	no
R.006	35	male	painter	wakiso	protestant	primary	782917676	6	5000		17/07/2018	routine	nil	no	nil	nil	no	nil	nil	nil	nil		yes	no	no	no	no	no	no	no	no	no	no	no	no	no	no	nil		37	145/110	68breath/m	no	no	no	no	no	no	no
R.004	15	male	student	ibanda	protestant	secondary	700242709	8	25000		17/07/2018	eodema	2days	yes	hospital	ckd	no	nil	nil	nil	nil		no	no	no	no	no	no	yes	no	yes	no	no	no	no	no	no	nil		36.7	75/52	102breath/m	no	no	no	no	no	yes	yes
G.031	6	male	pupil	kampala	catholic	primary	782402814	4	1000		30/07/2018	fever	7days	yes	medical.centre	cough	yes	treatment	ampicillin	full	5days		no	yes	yes	yes	yes	no	no	no	no	no	yes	no	no	no	no	nil		nil	nil	nil	no	no	no	no	no	no	no
R.105	45	male	marketieer	kampala	protestant	degree	771301450	7	10000		18/9/20188	routine	nil	no	nil	nil	yes	ceftriaxon,amoxicilin,levofloxacin		cant.rem	cant.rem		yes	no	no	no	yes	no	no	no	no	no	no	no	no	no	no	nil		nil	nil	nil	no	no	no	no	no	no	no
G.067	40	female	teacher	kaliro	born.again	degree	778264342	10	10000		10/09/2018	fever	14	yes	hospital	c.hep.B	no	nil	nil	nil	nil		no	yes	yes	no	no	no	no	no	no	no	yes	no	no	no	no	nil		nil	nil	nil	no	no	no	no	no	no	no
G.056	19	male	cleaner	kampala	moslem	primary	779899856	4	1000		07/09/2018	fever	3days	no	nil	nil	no	nil	nil	nil	nil		no	no	yes	yes	no	no	no	no	yes	yes	yes	no	no	no	no	nil		nil	nil	nil	no	no	no	no	no	no	no
G.057	29	female	market.vendor	kampala	catholic	primary	779661575	2	5000		06/09/2018	fever	4days	no	nil	nil	no	nil	nil	nil	nil		yes	no	no	no	yes	no	no	no	yes	yes	yes	yes	no	no	no	nil		nil	nil	nil	no	no	no	no	no	no	no
G.058	23	female	hair.dresser	kampala	moslem	secondary	753691287	3	1000		09-Jun	fever	3days	no	nil	nil	no	nil	nil	nil	nil		yes	no	no	no	yes	no	no	no	no	yes	yes	no	no	no	no	skin.rash		nil	nil	nil	no	no	no	no	no	yes	no
G.059	40	male	herdsman	hoima	protestant	primary	772107555	7	34000		06/09/2018	fever	14days	yes	hospital	in.progress	no	nil	nil	nil	nil		no	no	no	no	yes	no	no	no	yes	no	yes	yes	no	no	no	nil		nil	nil	nil	no	no	no	no	no	no	no
G.060	25	male	it.techn	kampala	born.again	degree	754451370	7	5000		06/09/2018	fever	3days	no	nil	nil	no	nil	nil	nil	nil		no	yes	yes	no	yes	no	no	no	no	no	yes	no	no	no	no	nil		nil	nil	nil	no	no	no	no	no	no	no
R.093	64	male	peasant	kyangwanzi	protestant	primary	704993785	6	32000		04/09/2018	routine	nil	no	nil	nil	no	nil	nil	nil	nil		no	no	yes	n	no	no	no	no	no	no	no	no	no	no	no	nil		nil	nil	nil	no	no	no	no	no	no	no
blank	52	female	peasant	kyegegwa	protestant	secondary	nil	5	35000		27/07/2018	chills	4days	no	nil	nil	no	nil	nil	nil	nil		no	no	no	yes	no	no	yes	no	no	no	no	no	no	no	no	nil		nil	nil	nil	no	no	no	no	no	no	no
[truncated: 62 more columns]
